# Supplementary material for: Visual feature analysis on selective appetite in individuals with autism spectrum disorders
Source: PLoS One. 2025 Jun 6;20(6):e0325416. doi: 10.1371/journal.pone.0325416 (PMC12143564; doi:10.1371/journal.pone.0325416)
Supplement: S1 Data — (XLSX) [file pone.0325416.s005.xlsx]

## Sheet: Data 1
Group	Gender	Age	image001	image002	image003	image004	image005	image006	image007	image008	image009	image010	image011	image012	image013	image014	image015	image016	image017	image018	image019	image020	image021	image022	image023	image024	image025	image026	image027	image028	image029	image030	image031	image032	image033	image034	image035	image036	image037	image038	image039	image040	image041	image042	image043	image044	image045	image046	image047
TD	male	21	30	60	50	55	90	100	40	30	40	40	40	40	40	20	20	45	50	20	90	80	45	90	40	40	40	40	30	40	44	80	30	40	40	81	44	80	40	70	40	30	45	55	40	65	40	55	45
TD	female	23	4	33	21	13	30	41	20	6	6	13	5	10	10	8	5	68	91	6	7	20	20	33	9	9	33	6	8	22	23	60	20	2	73	12	8	5	60	13	74	37	36	40	11	45	7	34	22
TD	male	22	47	31	36	26	46	85	43	18	22	31	46	26	15	45	20	100	60	21	40	41	34	56	66	7	40	62	18	25	35	38	36	65	81	43	30	56	86	71	43	54	65	53	63	71	46	41	48
TD	male	25	40	70	30	30	60	80	70	40	10	40	60	30	20	40	20	60	30	0	40	40	40	50	60	30	60	70	20	10	40	50	30	60	55	40	30	30	45	50	55	40	55	50	30	60	40	60	35
TD	male	23	78	100	44	80	76	82	73	43	62	37	38	18	36	34	36	80	58	31	58	77	41	76	27	56	42	44	16	34	84	63	42	73	61	92	66	96	86	40	91	45	100	94	72	58	44	85	66
TD	female	23	40	47	80	45	44	65	48	45	50	29	66	43	46	48	46	53	76	37	41	68	53	57	40	61	47	45	34	29	49	61	36	61	74	55	54	51	60	48	47	34	53	55	60	65	48	46	44
TD	female	22	17	75	10	22	100	83	82	0	10	10	13	8	12	11	24	13	23	0	30	13	67	82	25	19	13	18	11	8	80	82	12	11	10	77	13	11	30	99	59	5	83	63	15	95	11	14	12
TD	female	22	8	44	37	55	40	69	58	36	23	24	31	32	62	23	44	40	26	58	38	48	56	70	31	58	39	53	37	35	50	42	24	27	25	58	56	40	30	45	35	15	61	49	36	72	44	43	38
TD	male	20	25	10	53	15	40	40	45	45	55	35	80	80	30	40	60	60	76	70	45	80	29	60	75	55	20	80	65	15	45	40	29	55	55	15	75	55	30	30	45	35	46	45	35	100	23	29	20
TD	male	22	47	77	35	51	91	75	95	8	46	9	10	14	29	30	29	58	58	0	72	80	85	65	21	60	55	70	33	0	90	76	14	46	60	66	41	75	58	73	60	25	87	60	50	77	58	75	56
TD	male	22	66	86	67	65	61	38	88	10	43	76	44	11	36	21	33	100	49	16	39	74	70	58	28	36	62	46	6	24	82	60	30	58	79	65	36	67	97	93	89	44	71	72	95	90	36	59	61
TD	male	24	24	65	53	32	65	36	71	0	20	43	35	3	4	33	9	80	65	10	45	60	59	74	8	37	59	4	0	43	61	39	8	48	41	35	37	60	35	60	57	25	60	38	34	59	44	44	29
TD	male	20	39	80	61	52	44	75	70	30	30	36	30	30	11	40	23	56	39	9	47	44	57	71	20	35	48	19	41	9	71	63	35	40	55	60	30	61	55	75	56	44	81	85	40	92	60	60	55
TD	male	21	30	39	40	40	51	71	42	30	30	30	55	20	50	20	40	60	51	30	39	41	61	61	51	60	19	70	30	30	49	51	33	47	51	51	50	70	50	60	40	24	51	61	40	81	45	62	42
TD	female	25	48	31	52	26	55	77	62	35	48	62	59	28	45	53	20	100	71	57	63	51	40	80	80	69	28	36	22	10	47	44	52	65	100	34	58	52	79	44	96	54	53	41	53	71	36	42	29
TD	male	22	26	100	57	66	71	85	70	9	30	37	37	20	60	31	20	70	40	0	27	100	76	100	40	55	61	38	9	40	73	69	40	64	57	58	51	55	70	71	100	40	100	81	37	70	81	59	56
TD	male	21	20	40	47	75	40	90	61	0	0	14	36	9	30	10	0	35	50	0	50	77	55	100	55	63	10	73	0	0	29	65	2	20	24	40	35	80	15	67	40	0	75	60	30	87	55	80	25
TD	male	21	19	83	73	92	24	67	17	30	43	9	21	14	22	31	14	35	22	2	67	85	75	89	32	73	84	13	9	32	81	74	60	41	41	33	15	49	37	41	28	29	95	70	49	89	36	30	81
TD	male	24	35	45	45	40	46	71	40	29	40	36	35	24	46	25	36	40	45	60	57	70	67	30	58	40	43	63	34	20	40	70	27	45	47	68	45	70	44	61	38	46	64	55	40	76	35	44	45
TD	female	21	29	97	41	40	60	88	95	26	33	32	29	1	72	0	16	56	61	0	30	73	34	77	63	50	25	55	38	0	82	61	4	56	32	76	33	91	30	44	30	30	87	92	48	85	31	34	33
TD	female	22	39	53	55	42	66	80	49	43	37	45	53	40	45	43	43	72	47	40	44	64	55	39	56	55	51	55	47	32	40	58	40	56	64	40	52	70	54	51	57	60	78	53	36	81	35	50	44
TD	male	22	40	44	43	23	70	34	100	0	19	19	36	9	9	14	15	51	51	0	29	35	70	91	13	34	81	30	8	0	77	64	51	43	50	80	29	60	51	31	50	23	61	70	33	55	45	65	55
TD	male	23	13	54	45	57	61	74	53	13	30	45	63	30	31	52	40	65	40	10	53	91	65	71	41	40	67	60	1	9	54	87	44	70	63	81	41	69	50	78	53	55	75	60	68	60	57	54	57
TD	male	24	17	95	45	76	38	21	44	0	0	11	18	0	5	27	9	96	30	0	22	36	67	68	10	69	33	12	0	70	85	71	24	52	68	85	13	89	97	33	87	40	90	84	55	30	24	43	33
TD	female	24	9	65	30	67	60	95	81	15	8	5	14	20	32	19	45	38	38	13	14	53	67	100	82	78	67	82	4	9	66	87	61	29	38	70	40	81	29	40	40	30	91	61	29	92	58	60	19
TD	male	23	40	60	70	70	60	60	70	20	10	20	20	20	50	0	10	50	30	10	0	60	80	80	20	40	65	20	0	0	61	60	20	40	40	60	10	60	61	60	50	50	71	70	19	40	70	80	60
TD	male	22	60	60	30	40	64	81	25	10	40	40	35	20	40	34	24	75	66	6	70	70	65	70	31	30	76	40	10	9	35	76	30	71	78	40	40	40	60	60	70	67	70	75	55	90	40	71	29
TD	female	22	29	74	59	28	81	58	58	39	45	30	48	35	44	23	33	71	38	18	52	65	70	70	40	45	60	48	22	7	64	70	35	57	65	73	48	65	52	64	68	44	92	60	52	57	40	63	48
TD	male	22	7	68	52	56	85	77	88	22	12	3	4	65	17	5	30	3	21	35	74	72	72	100	30	56	83	76	22	2	90	86	17	3	0	77	27	80	0	77	13	3	96	87	2	50	85	45	30
TD	male	21	20	70	19	30	77	70	60	0	30	70	60	60	20	22	40	100	70	3	71	60	40	80	10	20	30	40	20	20	40	80	30	95	70	40	60	70	60	40	71	90	40	70	15	90	40	60	40
TD	male	20	16	64	45	49	45	60	74	4	34	20	34	17	40	9	40	53	48	23	41	40	51	48	45	48	50	41	21	22	50	85	19	49	44	69	32	100	15	48	45	38	70	69	32	81	59	50	50
TD	male	23	0	81	45	43	62	71	93	3	1	0	17	6	23	18	4	23	14	2	39	100	92	64	38	44	72	67	13	3	56	71	17	15	25	78	40	64	23	42	55	10	85	70	9	80	71	77	70
TD	male	21	67	66	52	52	70	65	68	40	60	80	65	47	60	72	50	85	80	23	60	72	75	73	50	55	70	57	40	30	70	73	61	77	80	60	55	77	75	60	80	75	77	70	60	75	61	62	54
TD	female	21	34	37	63	43	43	63	61	21	10	57	34	24	14	33	17	40	45	5	42	40	41	45	41	42	43	35	6	4	40	77	36	35	38	36	58	73	39	43	31	37	82	69	61	79	75	40	41
TD	female	21	45	65	68	63	73	43	76	30	11	30	13	48	66	13	20	66	38	0	37	77	81	69	38	63	55	37	7	29	82	83	28	30	75	75	29	74	60	61	35	23	87	64	50	82	61	63	50
TD	female	24	24	70	66	70	70	61	58	15	15	58	59	15	16	15	22	75	75	9	43	74	70	89	24	70	64	56	14	13	70	70	32	80	83	70	48	74	75	70	82	73	70	70	80	80	65	69	58
TD	male	23	26	87	82	36	70	71	78	20	27	39	16	0	68	0	1	30	33	0	0	63	60	76	25	80	100	81	0	0	26	70	25	19	61	69	9	72	62	64	62	0	72	85	24	73	22	68	61
TD	male	22	24	35	56	38	38	60	45	40	28	43	46	50	29	21	36	71	25	12	35	45	44	55	40	25	23	28	10	12	55	62	31	35	60	45	30	35	34	40	35	45	54	65	23	60	35	53	53
TD	male	21	43	64	71	70	91	59	95	5	41	43	30	16	22	70	40	58	29	7	31	89	68	80	40	47	83	20	5	34	90	79	26	43	45	81	37	81	63	84	74	37	72	80	66	69	69	77	81
TD	female	20	19	46	70	36	71	50	30	1	20	39	8	7	23	44	8	81	28	4	62	70	71	82	30	29	34	9	2	3	61	71	8	68	86	71	28	76	39	61	92	81	66	56	56	60	40	60	36
TD	male	22	40	65	60	55	55	60	95	0	25	30	25	15	10	35	10	53	40	0	25	40	75	45	35	45	70	30	5	0	55	60	35	40	30	60	20	80	30	55	55	19	75	80	40	52	60	55	80
TD	female	24	40	69	44	51	92	72	95	26	44	32	40	22	51	19	38	55	39	13	45	56	52	90	51	57	55	54	45	9	54	55	40	53	47	59	63	97	52	55	54	43	56	69	58	64	56	54	54
TD	male	20	48	58	59	55	62	55	40	22	52	53	29	49	54	54	46	94	72	16	56	55	39	62	30	68	70	49	48	15	58	75	48	70	83	90	69	81	89	85	92	55	82	68	84	56	53	70	80
TD	female	22	31	44	53	65	49	50	48	20	20	17	14	10	21	16	7	75	65	3	42	64	75	60	12	71	70	56	6	19	67	70	3	34	13	64	29	60	55	58	56	6	66	79	44	40	59	76	59
TD	female	22	39	47	52	46	71	53	55	8	30	44	52	23	17	34	29	100	63	0	36	55	66	68	14	46	48	54	1	9	69	71	30	67	75	55	45	54	100	54	89	67	100	58	61	66	50	72	48
TD	male	23	62	100	71	61	40	97	61	0	30	40	50	0	0	0	21	50	40	0	29	87	70	100	61	19	41	0	23	0	71	41	50	40	61	62	50	100	40	71	43	46	81	30	50	43	100	61	18
TD	male	22	55	85	70	60	90	65	95	10	40	60	29	5	30	15	25	90	60	10	40	80	80	75	45	60	90	45	15	5	85	75	30	40	54	76	55	94	45	75	100	50	80	70	70	65	70	65	75
TD	male	23	39	33	29	35	41	63	92	7	24	23	35	5	33	19	30	81	39	10	71	40	45	82	18	40	30	61	7	0	44	36	28	81	53	8	30	67	60	43	69	46	41	54	35	71	22	41	30
TD	female	21	55	100	100	80	60	40	100	0	9	20	10	30	10	60	40	60	20	9	40	60	100	60	0	60	80	0	0	10	51	40	30	10	40	0	30	61	60	60	100	19	70	80	100	100	55	80	55
TD	female	24	25	4	27	7	20	89	13	14	24	19	68	20	66	30	36	89	67	12	55	5	16	36	54	75	44	62	15	29	22	43	37	87	82	31	60	5	92	7	91	59	24	9	90	46	3	13	8
ASD	male	19	70	70	60	70	70	80	30	40	60	30	70	35	40	60	40	70	70	30	60	70	70	70	80	60	60	70	40	35	60	70	75	70	70	70	70	70	70	60	70	70	70	70	70	75	60	70	60
ASD	male	20	80	29	30	28	90	91	60	20	19	71	82	20	20	80	20	78	69	30	70	31	20	80	81	25	20	81	81	30	61	27	80	84	71	29	30	80	79	29	81	90	78	21	80	70	30	90	15
ASD	male	21	0	34	38	40	0	0	70	0	30	40	28	50	29	32	41	0	39	31	30	29	21	31	63	28	30	13	29	31	31	1	39	0	30	0	29	22	40	40	10	28	0	0	10	0	29	39	39
ASD	male	19	24	80	93	45	45	86	92	6	60	30	32	8	25	14	32	45	30	3	60	29	60	75	45	46	71	44	11	2	70	73	45	40	39	81	21	81	40	40	61	61	44	47	19	82	86	71	66
ASD	male	18	30	60	66	70	68	64	71	29	36	21	19	30	35	31	61	28	61	31	41	68	67	59	60	61	68	68	31	24	39	66	40	29	27	60	40	70	28	44	41	30	66	72	56	65	65	72	72
ASD	male	23	60	70	55	60	40	60	70	30	30	70	40	15	20	35	30	60	40	40	55	40	60	80	25	40	60	55	30	10	65	80	20	55	60	70	30	90	45	40	60	45	65	60	35	65	60	65	65
ASD	male	19	83	83	28	57	88	66	78	27	33	69	40	24	31	88	27	79	53	23	41	42	89	73	36	80	70	24	42	21	57	36	24	44	34	64	41	92	71	30	56	66	83	66	27	82	69	50	77
ASD	male	20	9	100	30	61	60	9	70	1	18	0	0	0	1	0	1	28	0	1	8	9	100	29	0	0	0	0	0	1	59	19	0	9	0	31	0	28	60	61	60	9	19	38	20	30	29	30	61
ASD	female	21	39	81	61	40	40	17	92	0	8	42	1	0	5	0	0	91	15	0	26	25	71	38	44	39	77	10	0	0	100	20	0	70	30	37	5	100	83	78	34	9	30	30	20	34	60	23	91
ASD	male	23	30	0	49	0	30	40	100	0	0	100	100	0	0	0	0	100	0	0	0	0	0	95	0	45	0	0	0	0	0	0	51	75	100	0	0	0	100	20	45	100	60	0	0	0	45	0	5
ASD	male	38	60	90	60	60	70	70	100	70	60	71	60	40	60	71	70	80	60	21	80	80	60	80	80	80	80	70	60	60	80	70	40	60	60	90	70	90	70	60	80	80	70	90	90	80	50	60	90
ASD	male	21	55	50	0	10	50	20	20	5	30	65	55	30	40	1	35	80	45	0	25	75	45	50	40	50	36	30	15	0	45	70	25	65	75	50	45	50	75	60	60	40	80	30	65	40	20	35	20
ASD	male	23	100	100	100	0	100	0	100	0	0	0	0	0	0	0	0	100	0	0	0	0	100	100	0	0	100	0	0	0	100	0	100	0	0	100	0	100	100	100	100	0	100	100	0	100	100	100	100
ASD	male	27	50	60	20	30	50	65	70	20	50	50	60	50	20	60	50	70	66	50	70	50	50	50	50	10	50	50	50	50	57	50	50	60	70	70	10	50	40	9	50	65	50	41	60	50	61	50	10
ASD	male	24	40	70	60	60	70	60	70	20	70	40	30	40	70	40	20	80	40	30	30	60	70	60	20	40	70	30	30	30	60	60	30	70	40	70	40	70	60	60	60	40	70	70	60	70	70	70	70
ASD	female	23	50	50	51	50	50	50	50	50	50	51	50	50	50	50	50	50	50	50	50	50	50	50	50	50	51	50	50	50	50	50	50	50	50	50	50	50	50	50	50	50	50	50	50	50	53	51	50
ASD	male	19	20	51	40	30	50	39	40	29	30	0	61	19	20	20	29	60	40	30	29	30	29	70	18	9	31	38	20	9	33	71	29	50	29	49	29	71	30	31	40	3	81	39	28	61	62	70	29
ASD	male	20	28	55	40	58	42	71	58	3	56	56	35	23	60	46	47	46	53	5	56	56	43	44	39	54	12	81	29	46	46	46	41	48	36	43	54	55	32	47	41	19	52	48	49	60	47	56	56
ASD	female	23	0	0	5	0	5	5	0	0	0	0	0	5	0	0	0	0	0	5	0	0	5	5	10	10	0	5	0	0	0	0	20	0	0	0	0	5	0	0	0	10	0	0	0	5	0	0	0
ASD	male	29	56	75	38	48	55	54	53	6	5	44	40	34	9	44	46	55	9	0	12	39	64	70	10	45	46	36	4	3	54	61	45	46	46	52	40	54	53	55	64	23	55	54	96	26	44	55	46
ASD	male	22	0	100	0	61	0	100	21	0	0	0	0	7	0	0	0	0	0	0	0	100	0	71	0	0	100	0	0	0	60	0	40	0	16	0	0	0	97	0	52	0	57	0	0	69	25	0	0
ASD	male	25	20	70	50	40	35	45	75	5	5	10	10	10	10	15	10	40	30	10	10	30	60	80	15	45	55	15	10	5	90	70	10	25	40	20	15	85	25	45	45	15	60	55	35	35	40	30	65
ASD	male	30	26	73	36	40	64	80	78	12	34	45	63	8	35	33	26	67	55	20	37	37	56	65	28	59	41	36	36	23	40	54	60	62	59	35	39	77	64	61	68	46	64	56	66	58	28	62	36
ASD	female	20	35	51	49	49	51	75	51	35	43	35	40	15	60	30	45	65	60	30	52	70	60	59	55	70	45	55	40	25	75	75	43	32	40	55	35	65	60	49	53	35	49	51	60	60	45	55	38
ASD	male	23	60	50	30	25	45	65	75	25	35	25	30	25	21	25	30	55	35	25	35	35	35	80	60	30	30	35	20	20	30	50	35	35	60	50	25	50	45	35	30	35	40	35	40	40	30	34	35
ASD	male	26	29	100	70	100	50	65	20	0	20	0	20	0	0	11	0	50	20	0	20	70	70	100	0	70	71	0	0	0	70	50	0	25	29	100	25	69	40	60	20	0	60	50	20	80	40	40	60
ASD	male	26	11	29	17	9	20	14	40	19	12	19	20	29	15	4	19	19	15	14	10	16	19	14	19	20	14	19	9	1	20	19	15	14	14	21	19	9	19	19	10	15	20	19	19	14	19	40	19
ASD	female	19	0	0	0	0	78	0	0	0	69	0	0	0	0	0	57	0	0	0	0	0	0	100	0	0	96	0	0	0	0	0	0	0	0	100	0	0	0	60	0	72	0	0	0	0	0	0	0
ASD	male	23	20	20	50	20	30	30	40	10	30	30	20	20	30	20	30	30	30	30	30	20	40	30	30	20	30	20	30	0	30	30	20	20	30	30	30	30	30	20	30	20	20	20	30	30	30	20	40
ASD	male	22	50	61	30	17	54	58	95	0	41	37	11	12	12	22	14	79	31	2	32	54	12	99	8	2	24	46	2	0	66	76	8	54	66	42	19	59	43	38	74	45	97	25	25	91	14	27	40
ASD	male	19	28	65	50	53	69	96	36	0	77	42	16	63	88	17	21	20	58	18	77	69	76	77	63	100	73	68	36	25	45	57	33	22	35	90	28	78	40	80	42	31	84	50	48	85	34	73	91
ASD	male	27	22	57	65	77	35	98	53	31	1	44	90	32	29	100	57	51	45	0	26	32	57	60	61	57	77	80	10	0	56	100	24	88	50	97	37	39	4	47	83	31	25	57	27	65	23	94	63
ASD	male	33	86	87	100	100	100	100	0	2	0	91	100	1	3	0	0	100	89	0	1	100	100	100	100	10	100	100	100	0	100	100	2	100	100	100	2	3	100	13	100	100	100	100	100	100	100	90	100
ASD	male	18	46	93	100	89	65	83	64	75	40	69	0	0	50	0	84	83	85	10	0	100	100	96	87	100	100	88	0	0	97	69	52	70	50	90	50	100	84	81	65	0	100	93	69	85	100	80	99
ASD	male	36	70	80	30	90	20	31	100	5	20	60	29	30	15	31	20	25	3	6	20	72	29	30	24	29	72	13	26	5	62	76	30	31	71	66	15	62	61	62	95	30	83	96	71	60	86	80	70
ASD	female	21	40	90	90	100	100	90	40	30	20	20	30	20	30	20	20	100	80	20	30	100	100	30	60	90	40	100	40	30	100	30	30	100	90	90	80	100	90	100	90	40	100	100	40	100	100	90	80
ASD	male	24	50	100	40	40	100	50	100	20	100	50	100	70	79	23	29	100	100	30	100	100	50	100	50	49	51	49	40	30	50	50	30	80	100	50	90	100	100	50	100	100	80	50	50	100	41	50	30
ASD	female	21	100	100	100	100	100	100	100	100	100	100	100	50	100	100	100	100	100	100	100	100	100	100	100	100	100	100	50	100	100	100	88	100	100	100	100	100	100	100	100	100	100	100	100	100	100	100	100
ASD	male	26	37	66	50	72	69	44	66	0	34	51	38	19	27	2	36	70	60	31	52	52	80	74	35	62	100	27	25	72	100	84	85	26	37	38	22	67	75	40	35	63	72	38	29	58	89	31	87
[truncated: 3 more columns]

## Sheet: Gifu_JART25
ResponseId	Number of error	FIQ
R_01AOSSAgmfEzadH	6	108
R_10ZTg7qu4GyqY0m	2	116
R_1DpSrLlKorozKQG	3	114
R_1dueQzhyWc6pt16	3	114
R_1F5sD9DjzZ5slIa	6	108
R_1f7VK2k5f50cWtP	9	102
R_1hT0IgCo9pRP7Ds	6	108
R_1l4C0SOan7V4a65	4	112
R_1LNgThb1UBwCR7a	5	110
R_1OPvgaYg6fUbhLf	3	114
R_1prE8o9GvjsKrFk	7	106
R_1pRrTVCgFnoECiD	3	114
R_21BBEIfF2QxVBiR	7	106
R_22nmYTQjho3nmbL	4	112
R_23deWSwJLHIC9MJ	4	112
R_25L8shopH88mWMj	10	100
R_29cdFPQcBcXQsfr	4	112
R_29pgWdmdhPhgxby	10	100
R_2dtOP5ngbXMomZe	5	110
R_2Ei42fDYqoLrLof	4	112
R_2fIFml3OZGn3Vt6	3	114
R_2fjmSJxjgIgLCsd	4	112
R_2pQ9587VUuASg8m	3	114
R_2qF8wbeCw3Qjosm	3	114
R_2RPajbM5n9oEoEP	7	106
R_2rxfyw5aXRz7BR0	5	110
R_2UgZ3dYWQ97XrRa	2	116
R_2Y3X8x5x8eiYgum	3	114
R_2y70aVKHvKwKEt5	6	108
R_2YJQl4QoX58aGd0	4	112
R_3JD8rU2J7w0T22r	7	106
R_3kLYozrpQ2Hby8v	6	108
R_3lS3qgCZ7MLlSCv	8	104
R_3lVmNsZu2sLJFQ8	3	114
R_3OkxX7QXcdiyKkH	1	118
R_3qWZNZfVHZh0hfl	5	110
R_5uvwzgEoJbQ9IFb	12	96
R_b7RYa8r35d6mPkd	2	116
R_C3PODeE1b4610Xv	2	116
R_D6pn2maJxLf2I8x	7	106
R_doIAoISy7QL5voJ	7	106
R_OoQihUoh54q8hYl	2	116
R_pLslE6RkPWrc9ax	5	110
R_Uo4aUqhItoqe5Ff	8	104
R_UQJ34pCrnro6rg5	2	116
R_vPHC8NQSz5fSfN7	3	114
R_WdJHeTyLEg1VJ05	3	114
R_wTVb9kZdQFrposh	2	116
R_xrAvWOUhdZsWHIt	2	116
R_yBZon2z0JsQvqcF	6	108
